# Supplementary material for: A new genus and species of Tettigarctidae from the Mesozoic of northeastern China (Insecta, Hemiptera, Cicadoidea)
Source: Zookeys. 2016 Nov 16;(632):47–55. doi: 10.3897/zookeys.632.10076 (PMC5126544; doi:10.3897/zookeys.632.10076)
Supplement: XML Treatment for Maculaprosbole [file zookeys.632.10076-treatment1.xml]

<!DOCTYPE tp:taxon-treatment
  PUBLIC "-//TaxonX//DTD Taxonomic Treatment Publishing DTD v0 20100105//EN" "tax-treatment-NSO.dtd">
<tp:taxon-treatment xmlns:tp="http://www.plazi.org/taxpub"><tp:treatment-meta><kwd-group><label>Taxon classification</label><kwd><named-content content-type="kingdom">Animalia</named-content></kwd><kwd><named-content content-type="order">Hemiptera</named-content></kwd><kwd><named-content content-type="family">Tettigarctidae</named-content></kwd></kwd-group><mixed-citation publication-type="journal"><person-group><name><surname>Zheng</surname><given-names>Yan</given-names></name><name><surname>Chen</surname><given-names>Jun</given-names></name><name><surname>Wang</surname><given-names>Xiaoli</given-names></name></person-group><article-title>A new genus and species of <tp:taxon-name><tp:taxon-name-part taxon-name-part-type="family">Tettigarctidae</tp:taxon-name-part></tp:taxon-name> from the Mesozoic of northeastern China (<tp:taxon-name><tp:taxon-name-part taxon-name-part-type="class">Insecta</tp:taxon-name-part></tp:taxon-name>, <tp:taxon-name><tp:taxon-name-part taxon-name-part-type="order">Hemiptera</tp:taxon-name-part></tp:taxon-name>, <tp:taxon-name><tp:taxon-name-part taxon-name-part-type="superfamily">Cicadoidea</tp:taxon-name-part></tp:taxon-name>)</article-title><source>Zookeys</source><day>16</day><month>11</month><year>2016</year><volume>2016</volume><issue>632</issue><fpage>47</fpage><lpage>55</lpage><pub-id pub-id-type="doi">10.3897/zookeys.632.10076</pub-id></mixed-citation></tp:treatment-meta><tp:nomenclature><tp:taxon-name>
              <tp:taxon-name-part taxon-name-part-type="genus">Maculaprosbole</tp:taxon-name-part>
              <object-id xmlns:xlink="http://www.w3.org/1999/xlink" content-type="zoobank" xlink:type="simple">http://zoobank.org/947E0D09-5577-417A-A191-5E12A3A9CBE0</object-id>
            </tp:taxon-name><tp:taxon-status xmlns:xlink="http://www.w3.org/1999/xlink" xlink:type="simple">gen. n.</tp:taxon-status></tp:nomenclature><tp:treatment-sec sec-type="type species" id="SECID0E1LAC"><title>Type species.</title><p><italic><tp:taxon-name><tp:taxon-name-part taxon-name-part-type="genus">Maculaprosbole</tp:taxon-name-part> <tp:taxon-name-part taxon-name-part-type="species">zhengi</tp:taxon-name-part></tp:taxon-name></italic> new species, designated herein (Fig. <xref ref-type="fig" rid="F1">1</xref>). No other species are currently included in the genus.</p><fig id="F1" position="float" orientation="portrait"><label>Figure 1.</label><caption><p>Holotype of <italic><tp:taxon-name><tp:taxon-name-part taxon-name-part-type="genus">Maculaprosbole</tp:taxon-name-part> <tp:taxon-name-part taxon-name-part-type="species">zhengi</tp:taxon-name-part></tp:taxon-name></italic> gen. et sp. n. <bold>A</bold> Photograph <bold>B</bold> Line drawing.</p></caption><graphic xmlns:xlink="http://www.w3.org/1999/xlink" xlink:href="zookeys-632-047-g001.jpg" position="float" orientation="portrait" xlink:type="simple" id="oo_111129.jpg"/></fig></tp:treatment-sec><tp:treatment-sec sec-type="etymology" id="SECID0EJNAC"><title>Etymology.</title><p>The generic name is a composition of the Latin “macula”, meaning spots and stripes, and the suffix of the genus of <italic><tp:taxon-name><tp:taxon-name-part taxon-name-part-type="genus">Cicadoprosbole</tp:taxon-name-part></tp:taxon-name></italic> Becker-Migdisova, 1947.</p></tp:treatment-sec><tp:treatment-sec sec-type="diagnosis" id="SECID0EWNAC"><title>Diagnosis.</title><p>Forewing large-sized, relatively wide and with oblique apical margin. Wing membrane with distinct color patterns. Clavus and costal area long. Nodal line at the middle of wing. Nodus distinct. RA with three branches; crossvein ir halfway from nodal line to wing tip; vein RP single and extended upward along the nodal line; vein M four-branched; M<sub>1+2</sub> branched beyond M<sub>3+4</sub>; M<sub>1+2</sub> fork into M<sub>1</sub> and M<sub>2</sub> with a right angle, and M<sub>1</sub> fused with RP for a distance, then nearly parallel to M<sub>2</sub>; crossvein r-m absent; crossvein m nearly straight, almost perpendicular to M<sub>2</sub>; vein CuA strongly downward along nodal line, branching into CuA<sub>1</sub> and CuA<sub>2</sub> just after nodal line; vein CuP almost straight, ending at about 2/5 of wing.</p></tp:treatment-sec><tp:treatment-sec sec-type="remarks" id="SECID0EQOAC"><title>Remarks.</title><p>The new genus undoubtedly belongs to the family <tp:taxon-name><tp:taxon-name-part taxon-name-part-type="family">Tettigarctidae</tp:taxon-name-part></tp:taxon-name> based on the following diagnostic characteristics of the forewing: nodal line clearly visible; vein RA three-branched; intercostal area widest beyond nodal line; vein RP single and strongly bowed; vein M four-branched. The stem of M is shorter than ScP+R. <italic><tp:taxon-name><tp:taxon-name-part taxon-name-part-type="genus">Maculaprosbole</tp:taxon-name-part></tp:taxon-name></italic> gen. n. is assigned to the subfamily <tp:taxon-name><tp:taxon-name-part taxon-name-part-type="subfamily">Cicadoprosbolinae</tp:taxon-name-part></tp:taxon-name> based on the forewing features: costal area broad, basal cell narrow; clavus arched; branch CuA<sub>2</sub> long, sinuous and near S-shaped. This genus is most similar in coloration pattern of forewing (such as dark or light speckles, longitudinal stripes) with <italic><tp:taxon-name><tp:taxon-name-part taxon-name-part-type="genus">Sanmai</tp:taxon-name-part></tp:taxon-name></italic> Chen, Zhang &amp; Wang B 2016, but differs from <italic><tp:taxon-name><tp:taxon-name-part taxon-name-part-type="genus">Sanmai</tp:taxon-name-part></tp:taxon-name></italic> in the transverse coloration mainly focusing on the <!--PageBreak-->postnodal area. <italic><tp:taxon-name><tp:taxon-name-part taxon-name-part-type="genus">Maculaprosbole</tp:taxon-name-part></tp:taxon-name></italic> shares some features in forewing venation with that of <italic><tp:taxon-name><tp:taxon-name-part taxon-name-part-type="genus">Hirtaprosbole</tp:taxon-name-part></tp:taxon-name></italic> Liu, Li &amp; Yao, 2015: nodal line at middle of forewing, RA three-branched; stem ScP+R longer than stem M; CuP straight; cell a6 nearly quadrate; cell a8 subequal to cell a10 in length. However, it differs from <italic><tp:taxon-name><tp:taxon-name-part taxon-name-part-type="genus">Hirtaprosbole</tp:taxon-name-part></tp:taxon-name></italic> in the following characters: stem ScP+RA separated at the nodal line, ScP ending beyond the middle of anterior margin M<sub>1</sub> fused with RP for a distance and crossvein r-m absent (vs. r-m is located between M<sub>1</sub> and RP); apical CuA section strongly curved, running along nodal line for a distance (vs. CuA slightly sigmoidal, not along nodal line).</p></tp:treatment-sec></tp:taxon-treatment>
