# Supplementary material for: A new genus and species of Tettigarctidae from the Mesozoic of northeastern China (Insecta, Hemiptera, Cicadoidea)
Source: Zookeys. 2016 Nov 16;(632):47–55. doi: 10.3897/zookeys.632.10076 (PMC5126544; doi:10.3897/zookeys.632.10076)
Supplement: XML Treatment for Maculaprosbole zhengi [file zookeys.632.10076-treatment2.xml]

<!DOCTYPE tp:taxon-treatment
  PUBLIC "-//TaxonX//DTD Taxonomic Treatment Publishing DTD v0 20100105//EN" "tax-treatment-NSO.dtd">
<tp:taxon-treatment xmlns:tp="http://www.plazi.org/taxpub"><tp:treatment-meta><kwd-group><label>Taxon classification</label><kwd><named-content content-type="kingdom">Animalia</named-content></kwd><kwd><named-content content-type="order">Hemiptera</named-content></kwd><kwd><named-content content-type="family">Tettigarctidae</named-content></kwd></kwd-group><mixed-citation publication-type="journal"><person-group><name><surname>Zheng</surname><given-names>Yan</given-names></name><name><surname>Chen</surname><given-names>Jun</given-names></name><name><surname>Wang</surname><given-names>Xiaoli</given-names></name></person-group><article-title>A new genus and species of <tp:taxon-name><tp:taxon-name-part taxon-name-part-type="family">Tettigarctidae</tp:taxon-name-part></tp:taxon-name> from the Mesozoic of northeastern China (<tp:taxon-name><tp:taxon-name-part taxon-name-part-type="class">Insecta</tp:taxon-name-part></tp:taxon-name>, <tp:taxon-name><tp:taxon-name-part taxon-name-part-type="order">Hemiptera</tp:taxon-name-part></tp:taxon-name>, <tp:taxon-name><tp:taxon-name-part taxon-name-part-type="superfamily">Cicadoidea</tp:taxon-name-part></tp:taxon-name>)</article-title><source>Zookeys</source><day>16</day><month>11</month><year>2016</year><volume>2016</volume><issue>632</issue><fpage>47</fpage><lpage>55</lpage><pub-id pub-id-type="doi">10.3897/zookeys.632.10076</pub-id></mixed-citation></tp:treatment-meta><tp:nomenclature><tp:taxon-name>
              <tp:taxon-name-part taxon-name-part-type="genus">Maculaprosbole</tp:taxon-name-part>
              <tp:taxon-name-part taxon-name-part-type="species">zhengi</tp:taxon-name-part>
              <object-id xmlns:xlink="http://www.w3.org/1999/xlink" content-type="zoobank" xlink:type="simple">http://zoobank.org/F16A76A5-C78B-40C4-AC9A-3169B02046CF</object-id>
            </tp:taxon-name><tp:taxon-status xmlns:xlink="http://www.w3.org/1999/xlink" xlink:type="simple">sp. n.</tp:taxon-status><xref ref-type="fig" rid="F1">Fig. 1</xref></tp:nomenclature><tp:treatment-sec sec-type="diagnosis" id="SECID0E2BAE"><title>Diagnosis.</title><p>As for genus.</p></tp:treatment-sec><tp:treatment-sec sec-type="description" id="SECID0EACAE"><title>Description.</title><p>Forewing long and elongate apically and relatively wide, with oblique apical margin, near triangular in the tip, with distinctly dark or gray pigmented transverse bands, irregular speckles and longitudinal stripes, mainly behind the nodal line and postnodal area. Length about 34.04 mm, width about 14.54 mm, with the ratio of length/width approximately 2.34; costal margin broad, length about 21.36 mm; clavus arched, small and broad (length 15.06 mm, maximum width 4.55 mm), with conspicuous light pigmented bands. Nodal line situated in the middle of forewing. Crossvein r-m absent; branched into ScP+R and M at basal 0.17 wing length. Stem ScP+R bifurcated into ScP+RA and RP at basal 0.47 wing length; vein ScP forked with RA at nodal line, and terminating at nodus; RA with three branches, RA<sub>1</sub> short and nearly straight, RA<sub>2</sub> and RA<sub>3</sub> long and slightly sinuous, RA<sub>2</sub> parallel to RA<sub>3</sub>; branch RA<sub>3</sub> connected with vein RP by the crossvein ir. Crossvein ir at the middle of nodal line and outer margin. Vein RP strongly curved, running along the nodal line for a distance; vein M<sub>1</sub> strongly curved and fused with RP for a distance, then subparallel to M<sub>2</sub>; stem ScP+R relatively shorter than stem M. Stem M forked into M<sub>1+2</sub> and M<sub>3+4</sub> at basal 0.15 wing length, and at different level. M<sub>1+2</sub> branched into M<sub>1</sub> and M<sub>2</sub> at basal 0.33 wing length; M<sub>3+4</sub> bifurcated into M<sub>3</sub> and M<sub>4</sub> at basal 0.21 wing length; stem CuA long and initially sinuous, fusing with nodal line and running along with nodal line for a distance, then branched into CuA<sub>1</sub> and CuA<sub>2</sub> just beyond nodal line. CuA<sub>1</sub> long and relatively straight; CuA<sub>2</sub> short and obviously sinuous; CuP long and straight. A<sub>1</sub> sinuous. A<sub>2</sub> short and strongly curved; eleven apical cells.</p></tp:treatment-sec><tp:treatment-sec sec-type="etymology" id="SECID0ESDAE"><title>Etymology.</title><p>The species name refers to Prof. Xiaoting Zheng, who is the founder of Shandong Tianyu Museum of Nature and donated the type material.</p></tp:treatment-sec><tp:treatment-sec sec-type="Type specimen" id="SECID0EXDAE"><title>Type specimen.</title><p>Holotype STMN48-1813, complete forewing; housed in Shandong Tianyu Museum of Nature.</p></tp:treatment-sec><tp:treatment-sec sec-type="Locality and age" id="SECID0E3DAE"><title>Locality and age.</title><p>Middle Jurassic; Daohugou Village, Ningcheng County, Chifeng City, Inner Mongolia, China.</p><!--PageBreak--></tp:treatment-sec><tp:treatment-sec><!--Section generated to contain objects referenced in tp:taxon-treatment.--><fig id="F1" position="float" orientation="portrait"><label>Figure 1.</label><caption><p>Holotype of <italic><tp:taxon-name><tp:taxon-name-part taxon-name-part-type="genus">Maculaprosbole</tp:taxon-name-part> <tp:taxon-name-part taxon-name-part-type="species">zhengi</tp:taxon-name-part></tp:taxon-name></italic> gen. et sp. n. <bold>A</bold> Photograph <bold>B</bold> Line drawing.</p></caption><graphic xmlns:xlink="http://www.w3.org/1999/xlink" xlink:href="zookeys-632-047-g001.jpg" position="float" orientation="portrait" xlink:type="simple" id="oo_111129.jpg"/></fig></tp:treatment-sec></tp:taxon-treatment>
